# Supplementary material for: The impact of social networks on rural residents’ engagement in living environment upgrade: An integrated analysis drawing on social network theory and the theory of planned behavior
Source: PLoS One. 2025 Jan 22;20(1):e0312779. doi: 10.1371/journal.pone.0312779 (PMC11753695; doi:10.1371/journal.pone.0312779)
Supplement: S1 Data — (XLSX) [file pone.0312779.s001.xlsx]

## Sheet: Sheet1
hcode	county	gender	ethnic	age	marriage	edu	housesize	job	cadre	distance	competetion	award	SOC1	SOC2	SOC3	SOC	PBC1	PBC2	PBC3	PBC	SN1	SN2	SN3	SN	BA1	BA2	BA3	BA	ELEU1	ELEU2	ELEU3	ELEU4	ELEU
11111	A	0	1	3	1	2	4	0	0	1	0	0	2	2	1	1.66667	1	2	1	1.33333	2	2	2	2	4	2	3	3	0	0	1	0	2
11112	A	1	1	3	1	3	4	0	0	1	0	0	4	3	3	3.33333	3	4	3	3.33333	2	4	3	3	5	3	4	4	0	1	1	1	4
11113	A	1	1	3	1	1	5	0	1	1	0	0	3	4	4	3.66667	5	4	4	4.33333	2	3	4	3	5	3	3	3.66667	1	1	1	0	4
11114	A	1	1	2	1	3	2	1	0	1	0	0	4	4	3	3.66667	4	4	4	4	3	3	4	3.33333	4	2	3	3	1	0	1	0	3
11115	A	1	1	3	1	3	2	0	0	1	0	0	3	4	4	3.66667	3	3	4	3.33333	3	4	5	4	4	3	5	4	0	1	1	0	3
11116	A	0	0	2	1	2	1	1	0	1	0	0	3	3	3	3	1	2	1	1.33333	3	4	4	3.66667	4	2	4	3.33333	0	1	1	0	3
11121	A	0	1	3	1	1	1	1	0	1	0	0	2	3	1	2	3	3	4	3.33333	4	4	3	3.66667	5	2	3	3.33333	0	0	1	0	2
11122	A	1	1	3	1	3	1	0	1	1	0	0	3	3	2	2.66667	4	4	3	3.66667	3	4	3	3.33333	4	2	4	3.33333	0	1	1	0	3
11123	A	1	1	2	1	4	1	0	0	1	0	0	3	4	4	3.66667	4	3	3	3.33333	4	5	5	4.66667	5	3	4	4	1	0	1	1	4
11124	A	1	1	2	1	3	2	0	0	1	0	0	4	4	5	4.33333	4	3	4	3.66667	2	2	3	2.33333	3	2	4	3	0	1	1	1	4
11125	A	0	1	2	1	3	2	0	0	1	0	0	4	4	4	4	4	4	3	3.66667	2	3	2	2.33333	4	2	3	3	1	0	1	0	3
11126	A	1	1	2	1	4	1	0	0	1	0	0	4	5	5	4.66667	5	4	4	4.33333	3	4	3	3.33333	3	1	1	1.66667	1	1	1	1	5
11211	A	1	1	2	1	2	4	0	0	1	1	0	1	1	1	1	2	3	4	3	1	1	3	1.66667	4	2	3	3	0	0	1	0	2
11212	A	1	1	2	1	4	3	1	0	1	1	0	4	4	4	4	4	3	3	3.33333	1	1	1	1	4	2	4	3.33333	0	1	1	0	3
11213	A	0	1	3	1	1	3	0	0	1	1	0	1	2	3	2	1	1	1	1	2	2	1	1.66667	3	2	4	3	0	0	1	0	2
11214	A	1	1	2	1	5	1	1	1	1	1	0	2	3	2	2.33333	4	3	4	3.66667	2	2	2	2	2	1	1	1.33333	0	1	1	1	4
11215	A	0	1	2	1	2	3	1	0	1	1	0	2	3	2	2.33333	3	4	4	3.66667	1	2	3	2	3	1	3	2.33333	0	0	1	0	2
11216	A	0	1	2	1	4	2	1	0	1	1	0	4	5	4	4.33333	2	2	2	2	3	5	4	4	5	4	3	4	1	1	1	1	5
11221	A	1	1	2	1	3	3	1	0	1	1	0	3	4	3	3.33333	2	2	3	2.33333	2	2	2	2	5	2	3	3.33333	0	1	1	0	3
11222	A	1	1	3	1	3	1	1	0	1	1	0	3	4	4	3.66667	4	3	4	3.66667	1	3	4	2.66667	5	3	4	4	0	1	1	0	3
11223	A	1	1	3	1	3	4	0	0	1	1	0	3	2	3	2.66667	4	3	4	3.66667	2	1	1	1.33333	3	2	2	2.33333	0	0	1	0	2
11224	A	1	1	2	1	3	3	0	0	1	1	0	4	4	3	3.66667	1	1	1	1	2	2	2	2	4	2	4	3.33333	0	0	0	1	2
11225	A	1	1	2	1	2	3	0	0	1	1	0	3	4	3	3.33333	4	5	5	4.66667	4	5	4	4.33333	2	1	2	1.66667	0	1	1	1	4
11226	A	1	1	3	1	3	4	0	1	1	1	0	4	4	4	4	4	5	4	4.33333	2	3	4	3	3	3	3	3	1	1	1	0	4
11311	A	1	1	3	1	4	4	1	0	0	1	0	2	4	3	3	4	5	5	4.66667	2	2	3	2.33333	4	3	4	3.66667	0	0	1	1	3
11312	A	1	1	3	1	4	1	0	0	0	1	0	3	3	4	3.33333	3	4	1	2.66667	2	2	3	2.33333	3	2	4	3	0	1	1	0	3
11313	A	1	1	3	1	3	2	1	0	0	1	0	2	2	1	1.66667	1	2	1	1.33333	1	2	1	1.33333	1	1	2	1.33333	0	0	0	0	1
11314	A	1	1	3	1	2	1	0	0	0	1	0	3	4	3	3.33333	3	3	4	3.33333	2	4	5	3.66667	3	3	4	3.33333	0	0	1	1	3
11315	A	1	1	3	0	3	3	0	1	0	1	0	2	3	4	3	3	4	3	3.33333	2	3	4	3	5	4	5	4.66667	1	1	1	1	5
11316	A	1	1	2	1	3	4	1	1	0	1	0	4	5	5	4.66667	4	4	3	3.66667	2	4	4	3.33333	4	3	5	4	1	1	1	0	4
11321	A	0	1	2	1	2	3	0	0	1	0	0	4	4	5	4.33333	4	4	3	3.66667	2	3	3	2.66667	4	3	5	4	0	0	1	0	2
11322	A	1	1	2	1	3	3	1	0	1	0	0	4	5	4	4.33333	3	5	4	4	2	2	4	2.66667	5	2	3	3.33333	1	1	1	1	5
11323	A	0	1	3	1	2	4	1	0	1	0	0	3	3	4	3.33333	3	4	4	3.66667	2	2	3	2.33333	3	1	2	2	0	0	1	1	3
11324	A	1	1	3	1	2	1	1	0	1	0	0	5	5	5	5	1	1	2	1.33333	2	2	4	2.66667	4	2	3	3	1	0	1	1	4
11325	A	1	1	2	1	3	3	0	0	1	0	0	3	4	4	3.66667	2	1	2	1.66667	3	4	5	4	3	2	4	3	0	0	1	1	3
11326	A	1	1	2	1	3	4	1	0	1	0	0	3	4	4	3.66667	3	4	4	3.66667	3	5	4	4	5	3	3	3.66667	0	1	1	0	3
11411	A	1	1	2	1	3	3	1	0	1	0	0	4	3	4	3.66667	3	4	3	3.33333	3	3	4	3.33333	4	2	3	3	1	0	1	0	3
11412	A	1	1	3	1	2	4	1	0	1	0	0	3	4	4	3.66667	3	4	4	3.66667	1	3	3	2.33333	4	2	3	3	1	0	1	0	3
11413	A	1	1	3	1	2	1	0	0	1	0	0	3	4	4	3.66667	4	3	4	3.66667	2	2	3	2.33333	4	1	3	2.66667	0	1	1	0	3
11414	A	0	1	2	1	4	2	1	0	1	0	0	4	4	3	3.66667	3	4	3	3.33333	1	2	3	2	3	1	3	2.33333	0	1	1	0	3
11415	A	1	1	3	1	1	1	0	0	1	0	0	4	3	5	4	3	2	2	2.33333	2	2	2	2	4	3	4	3.66667	0	0	1	1	3
11416	A	1	1	2	1	3	1	1	0	1	0	0	3	4	3	3.33333	3	3	4	3.33333	1	1	2	1.33333	5	3	4	4	0	1	1	0	3
11421	A	1	1	3	1	2	3	0	0	1	0	0	5	5	5	5	3	3	3	3	2	2	3	2.33333	3	1	1	1.66667	1	1	1	0	4
11422	A	1	1	3	0	2	1	0	0	1	0	0	3	4	3	3.33333	1	1	1	1	2	3	4	3	3	1	1	1.66667	0	0	0	0	1
11423	A	1	1	2	1	3	1	0	0	1	0	0	5	4	4	4.33333	3	4	5	4	2	4	3	3	5	4	3	4	0	1	1	1	4
11424	A	1	1	3	1	2	1	1	1	1	0	0	5	5	5	5	3	3	4	3.33333	3	5	5	4.33333	3	2	4	3	1	0	1	1	4
11425	A	1	1	2	1	4	3	1	1	1	0	0	4	4	4	4	5	4	5	4.66667	5	4	4	4.33333	5	3	4	4	0	1	1	1	4
11426	A	1	1	3	1	4	2	0	0	1	0	0	2	4	3	3	5	5	4	4.66667	2	3	4	3	5	2	3	3.33333	1	1	1	1	5
12111	B	1	1	2	1	4	2	1	1	1	1	0	3	3	4	3.33333	3	4	3	3.33333	3	4	5	4	4	2	4	3.33333	0	1	1	1	4
12112	B	1	1	3	1	3	3	0	1	1	1	0	2	3	3	2.66667	3	5	4	4	3	3	4	3.33333	4	2	3	3	0	0	1	1	3
12113	B	1	1	2	1	2	3	1	1	1	1	0	1	3	1	1.66667	3	4	4	3.66667	4	5	4	4.33333	5	3	4	4	1	1	1	0	4
12114	B	1	1	3	1	4	3	0	0	1	1	0	3	4	3	3.33333	2	1	3	2	2	2	4	2.66667	2	1	1	1.33333	0	0	1	0	2
12115	B	1	1	2	1	3	3	1	1	1	1	0	4	4	3	3.66667	3	4	4	3.66667	2	4	2	2.66667	3	2	3	2.66667	0	1	1	1	4
12116	B	1	1	2	1	4	2	1	1	1	1	0	5	3	4	4	4	4	4	4	4	5	5	4.66667	5	3	4	4	0	1	1	1	4
12211	B	1	1	3	1	2	3	0	0	1	1	0	3	5	4	4	3	4	5	4	2	3	4	3	5	3	5	4.33333	1	0	1	0	3
12212	B	1	1	3	1	2	4	0	0	1	1	0	3	4	3	3.33333	4	4	3	3.66667	2	3	4	3	3	1	5	3	1	1	1	1	5
12213	B	1	1	2	1	3	3	0	0	1	1	0	4	4	5	4.33333	3	4	5	4	5	5	4	4.66667	4	2	3	3	0	1	1	0	3
12214	B	1	1	3	1	3	3	1	0	1	1	0	3	4	4	3.66667	4	5	5	4.66667	2	4	2	2.66667	4	2	4	3.33333	0	1	1	0	3
12215	B	1	1	2	1	2	3	0	0	1	1	0	3	4	3	3.33333	4	4	4	4	5	5	4	4.66667	4	2	3	3	1	1	1	1	5
12216	B	1	1	2	1	3	4	1	1	1	1	0	3	4	3	3.33333	4	4	3	3.66667	2	3	3	2.66667	5	3	5	4.33333	0	1	1	1	4
12311	B	1	1	3	1	2	1	0	0	0	0	1	3	3	3	3	3	3	3	3	2	2	3	2.33333	3	1	1	1.66667	1	0	1	1	4
12312	B	1	1	3	1	2	3	1	0	0	0	1	5	5	5	5	3	5	4	4	3	3	4	3.33333	5	2	4	3.66667	0	1	1	0	3
12313	B	1	1	2	1	3	2	0	0	0	0	1	1	2	1	1.33333	1	2	1	1.33333	4	4	5	4.33333	3	1	1	1.66667	0	0	0	0	1
12314	B	1	1	2	1	3	2	1	0	0	0	1	3	5	5	4.33333	3	4	5	4	2	4	4	3.33333	5	3	4	4	0	1	1	1	4
12315	B	1	1	2	1	2	3	1	0	0	0	1	2	2	2	2	3	4	4	3.66667	2	4	3	3	5	4	4	4.33333	1	1	1	1	5
12316	B	1	1	2	1	2	4	1	0	0	0	1	2	3	4	3	3	4	4	3.66667	2	2	3	2.33333	4	2	3	3	0	0	1	1	3
12411	B	1	1	2	1	2	3	1	0	0	0	0	3	4	3	3.33333	2	1	3	2	2	2	2	2	5	3	3	3.66667	1	1	1	0	4
12412	B	1	1	2	1	3	3	1	0	0	0	0	3	3	4	3.33333	2	1	3	2	2	2	3	2.33333	3	2	1	2	0	1	1	1	4
12413	B	0	1	2	1	1	2	1	0	0	0	0	3	4	4	3.66667	1	1	1	1	2	2	3	2.33333	4	2	3	3	0	0	1	1	3
12414	B	1	1	3	1	3	1	0	1	0	0	0	3	5	5	4.33333	3	3	5	3.66667	2	3	4	3	4	3	4	3.66667	1	1	1	1	5
12415	B	0	0	2	0	1	4	0	0	0	0	0	2	3	4	3	3	4	4	3.66667	1	1	2	1.33333	4	2	4	3.33333	0	0	1	0	2
12416	B	0	0	2	1	3	2	0	0	0	0	0	3	4	3	3.33333	3	4	5	4	3	4	5	4	3	1	2	2	0	1	1	1	4
12421	B	1	1	2	1	3	3	1	0	1	1	1	2	4	3	3	4	3	4	3.66667	2	2	4	2.66667	5	2	4	3.66667	0	1	1	1	4
12422	B	1	1	2	1	3	3	1	0	1	1	1	3	4	3	3.33333	4	2	3	3	2	2	4	2.66667	4	2	5	3.66667	0	1	1	1	4
12423	B	1	1	3	1	3	3	0	1	1	1	1	3	5	4	4	4	4	4	4	3	4	5	4	5	2	4	3.66667	0	0	1	1	3
12424	B	1	1	3	1	4	2	1	1	1	1	1	4	4	5	4.33333	3	3	4	3.33333	2	4	4	3.33333	4	2	4	3.33333	0	1	1	0	3
12425	B	1	1	2	1	3	2	1	0	1	1	1	5	5	4	4.66667	4	4	3	3.66667	3	5	2	3.33333	5	2	4	3.66667	0	0	1	0	2
12511	B	0	1	2	1	3	3	1	0	1	1	1	5	4	5	4.66667	5	4	5	4.66667	4	5	4	4.33333	5	3	4	4	1	1	1	1	5
12512	B	0	1	3	0	1	3	0	0	1	1	1	3	4	4	3.66667	3	4	4	3.66667	2	3	4	3	5	3	4	4	1	0	1	0	3
12513	B	1	1	2	1	3	2	1	1	1	1	1	5	4	5	4.66667	3	4	4	3.66667	2	2	3	2.33333	4	2	2	2.66667	0	0	1	0	2
12514	B	1	1	2	1	3	2	1	0	1	1	1	2	3	3	2.66667	4	4	5	4.33333	4	5	3	4	3	2	4	3	0	1	1	1	4
12515	B	1	1	2	1	3	3	1	0	1	1	1	5	5	4	4.66667	3	3	3	3	2	3	4	3	4	2	4	3.33333	0	1	1	1	4
12516	B	1	1	2	1	4	2	1	1	1	1	1	2	3	4	3	3	4	4	3.66667	3	5	4	4	4	2	3	3	1	1	1	0	4
12521	B	0	1	2	1	3	2	0	0	1	1	1	4	4	3	3.66667	3	4	3	3.33333	2	2	2	2	3	1	4	2.66667	1	0	1	1	4
12522	B	1	1	2	1	4	3	1	0	1	1	1	5	5	4	4.66667	3	4	4	3.66667	2	3	5	3.33333	4	2	3	3	1	1	0	1	4
12523	B	1	1	2	1	4	3	1	1	1	1	1	5	5	5	5	1	1	2	1.33333	2	2	3	2.33333	5	3	4	4	1	1	1	1	5
12524	B	1	1	2	1	3	2	1	0	1	1	1	3	4	3	3.33333	4	2	3	3	2	3	4	3	3	1	2	2	0	1	1	1	4
12525	B	1	1	1	1	3	2	1	0	1	1	1	3	3	3	3	3	4	5	4	5	5	5	5	5	3	4	4	1	1	1	1	5
12526	B	0	1	1	1	3	2	1	1	1	1	1	3	4	3	3.33333	3	4	3	3.33333	3	4	4	3.66667	3	2	4	3	1	1	1	0	4
13111	C	0	1	3	0	2	1	0	1	1	1	0	4	5	3	4	3	3	4	3.33333	2	4	3	3	3	1	2	2	1	0	1	0	3
13112	C	1	1	2	1	2	4	0	0	1	1	0	5	4	4	4.33333	5	4	4	4.33333	2	2	4	2.66667	4	2	4	3.33333	1	0	1	0	3
13113	C	0	1	1	1	3	3	0	0	1	1	0	4	5	5	4.66667	3	4	5	4	3	4	5	4	4	2	4	3.33333	1	1	1	0	4
13114	C	1	1	3	1	4	3	1	0	1	1	0	1	3	4	2.66667	3	5	4	4	2	4	4	3.33333	2	1	1	1.33333	1	1	1	0	4
13115	C	1	1	2	1	3	2	0	0	1	1	0	3	4	5	4	4	4	4	4	5	4	3	4	4	2	4	3.33333	0	0	1	0	2
13116	C	1	1	3	1	4	3	0	1	1	1	0	4	5	4	4.33333	3	4	4	3.66667	2	3	3	2.66667	3	1	1	1.66667	0	0	1	0	2
13121	C	1	1	3	1	2	1	1	1	1	0	1	2	3	3	2.66667	4	3	3	3.33333	2	2	3	2.33333	5	3	4	4	1	0	1	1	4
13122	C	1	1	3	1	3	4	0	1	1	0	1	5	4	5	4.66667	3	4	5	4	2	2	2	2	5	4	4	4.33333	1	0	1	0	3
13123	C	1	1	3	1	3	2	1	0	1	0	1	3	4	3	3.33333	3	4	4	3.66667	3	3	5	3.66667	3	2	4	3	0	1	1	0	3
13124	C	1	1	2	1	3	3	0	0	1	0	1	1	3	2	2	3	5	4	4	4	4	3	3.66667	3	2	4	3	0	1	1	1	4
13125	C	0	1	3	0	1	4	0	0	1	0	1	4	3	4	3.66667	4	4	4	4	1	2	3	2	4	4	3	3.66667	0	0	1	0	2
13126	C	1	1	2	1	2	3	0	0	1	0	1	5	4	5	4.66667	5	4	3	4	3	3	3	3	3	1	1	1.66667	1	1	1	1	5
13211	C	1	1	2	1	4	2	1	0	1	1	0	3	4	4	3.66667	3	4	3	3.33333	4	5	3	4	4	2	3	3	0	0	1	1	3
13212	C	1	1	2	1	4	2	1	0	1	1	0	3	4	3	3.33333	4	4	3	3.66667	3	4	5	4	4	2	3	3	0	1	1	1	4
13213	C	1	1	2	1	3	4	0	0	1	1	0	4	4	3	3.66667	3	3	4	3.33333	4	4	4	4	4	3	4	3.66667	1	1	1	0	4
13214	C	1	1	3	1	3	2	1	1	1	1	0	5	5	5	5	4	4	4	4	3	4	4	3.66667	5	3	4	4	1	1	1	1	5
13215	C	1	1	2	1	4	3	1	1	1	1	0	3	4	3	3.33333	4	4	5	4.33333	5	5	3	4.33333	5	2	4	3.66667	0	1	1	0	3
13216	C	1	1	3	1	3	4	0	1	1	1	0	2	3	3	2.66667	2	3	4	3	5	5	4	4.66667	4	2	3	3	1	0	1	0	3
13311	C	1	1	3	1	4	1	0	1	1	1	0	5	5	4	4.66667	3	3	4	3.33333	4	4	4	4	5	3	4	4	1	1	1	1	5
13312	C	0	1	3	1	1	2	0	0	1	1	0	2	3	4	3	3	1	2	2	2	3	3	2.66667	5	2	4	3.66667	1	1	1	1	5
13313	C	1	1	3	0	4	2	1	0	1	1	0	2	3	3	2.66667	4	4	3	3.66667	2	2	3	2.33333	3	2	3	2.66667	0	1	1	1	4
13314	C	1	1	2	0	3	2	0	1	1	1	0	2	3	3	2.66667	4	2	3	3	3	4	5	4	4	2	3	3	0	1	1	1	4
13315	C	1	1	3	1	4	1	0	0	1	1	0	3	4	3	3.33333	3	3	4	3.33333	3	3	4	3.33333	3	2	3	2.66667	1	1	1	0	4
13316	C	0	1	2	1	3	3	1	0	1	1	0	3	4	4	3.66667	3	5	3	3.66667	3	3	3	3	5	3	3	3.66667	1	1	1	1	5
13411	C	1	1	3	1	1	1	0	0	0	0	0	3	3	4	3.33333	4	3	2	3	2	2	2	2	5	4	3	4	0	0	1	1	3
13412	C	1	1	3	1	2	1	0	0	0	0	0	5	4	5	4.66667	3	3	4	3.33333	2	2	2	2	4	2	3	3	1	0	1	0	3
13413	C	1	1	2	1	3	2	1	0	0	0	0	2	4	2	2.66667	4	4	4	4	2	1	1	1.33333	3	2	3	2.66667	0	0	1	0	2
13414	C	1	1	3	1	3	1	1	0	0	0	0	3	4	3	3.33333	2	2	3	2.33333	4	3	3	3.33333	4	2	3	3	1	1	1	0	4
13415	C	1	1	2	1	2	2	1	0	0	0	0	2	4	5	3.66667	3	4	3	3.33333	2	2	4	2.66667	1	1	1	1	0	0	1	1	3
13416	C	1	1	2	1	2	1	1	0	0	0	0	3	3	4	3.33333	2	3	1	2	2	3	3	2.66667	3	1	3	2.33333	0	1	1	0	3
13421	C	1	1	2	1	2	3	1	0	1	1	1	2	3	2	2.33333	3	3	2	2.66667	2	3	4	3	3	1	4	2.66667	0	0	1	0	2
13422	C	1	1	2	1	3	3	1	0	1	1	1	1	1	1	1	3	4	4	3.66667	2	1	2	1.66667	5	2	3	3.33333	0	1	1	1	4
13423	C	1	1	2	1	4	1	1	0	1	1	1	3	5	5	4.33333	4	3	5	4	3	5	4	4	5	3	4	4	0	1	1	1	4
13424	C	1	1	2	1	3	2	1	0	1	1	1	3	5	5	4.33333	1	2	1	1.33333	5	5	4	4.66667	5	3	4	4	0	1	1	1	4
13425	C	0	1	2	1	2	3	1	0	1	1	1	5	4	4	4.33333	5	5	4	4.66667	2	3	4	3	5	3	4	4	1	1	1	1	5
13426	C	1	0	2	1	3	3	0	0	1	1	1	5	4	4	4.33333	4	3	3	3.33333	4	3	4	3.66667	5	2	4	3.66667	0	1	1	1	4
13511	C	1	1	2	1	2	2	1	0	1	1	0	3	5	4	4	1	1	1	1	3	4	4	3.66667	4	2	3	3	0	0	1	0	2
13512	C	1	1	3	1	4	2	0	0	1	1	0	2	4	3	3	3	4	3	3.33333	2	2	3	2.33333	4	3	4	3.66667	1	0	1	0	3
13513	C	1	1	3	1	3	1	0	0	1	1	0	3	4	4	3.66667	2	2	1	1.66667	2	2	3	2.33333	2	1	3	2	0	0	0	0	1
13514	C	0	1	3	1	4	1	0	0	1	1	0	3	2	2	2.33333	3	3	3	3	3	2	4	3	4	3	3	3.33333	0	0	1	1	3
13521	C	1	1	2	1	4	3	1	1	1	1	0	5	5	4	4.66667	4	5	3	4	5	4	4	4.33333	5	2	4	3.66667	1	1	1	1	5
13522	C	1	1	2	1	3	3	1	0	1	1	0	4	5	3	4	4	5	3	4	2	3	5	3.33333	4	2	3	3	1	1	1	1	5
13523	C	1	1	2	1	3	2	1	0	1	1	0	3	3	3	3	4	3	4	3.66667	2	3	4	3	3	1	2	2	1	0	1	0	3
13524	C	1	1	2	1	3	3	0	0	1	1	0	4	3	4	3.66667	3	4	4	3.66667	2	1	3	2	4	2	3	3	1	0	1	0	3
13525	C	1	1	2	1	3	2	1	0	1	1	0	4	4	3	3.66667	3	4	4	3.66667	3	3	2	2.66667	3	3	3	3	1	0	1	0	3
13526	C	1	1	2	1	3	2	1	0	1	1	0	3	5	3	3.66667	3	4	3	3.33333	2	5	4	3.66667	5	3	5	4.33333	1	0	1	1	4
1311101	D	1	0	2	1	3	5	1	0	1	1	1	5	5	5	5	4	4	3	3.66667	1	1	2	1.33333	5	3	4	4	0	1	1	1	4
1311102	D	1	0	2	1	3	1	1	0	1	1	1	3	2	4	3	3	3	3	3	3	3	5	3.66667	4	2	3	3	0	1	1	1	4
1311103	D	1	0	3	0	2	1	0	0	1	1	1	5	5	5	5	3	1	2	2	2	2	4	2.66667	3	3	4	3.33333	1	1	1	0	4
1311104	D	1	0	2	1	3	4	1	0	1	1	1	4	5	5	4.66667	4	4	5	4.33333	3	4	5	4	5	3	4	4	1	1	1	1	5
1311105	D	0	0	2	1	2	1	0	0	1	1	1	2	3	2	2.33333	4	4	5	4.33333	2	3	5	3.33333	1	1	1	1	0	0	0	0	1
1311106	D	1	0	1	1	3	4	1	0	1	1	1	4	5	4	4.33333	4	3	4	3.66667	2	2	4	2.66667	3	1	4	2.66667	0	0	1	0	2
1311107	D	1	0	2	1	4	2	1	1	1	1	1	3	3	2	2.66667	4	4	3	3.66667	1	3	4	2.66667	5	3	4	4	1	1	1	1	5
1311108	D	1	0	2	1	2	2	1	0	1	1	1	5	4	4	4.33333	3	3	3	3	2	3	4	3	3	1	4	2.66667	1	1	1	1	5
1311109	D	1	0	2	1	2	3	0	0	1	1	1	5	5	4	4.66667	3	4	5	4	2	2	4	2.66667	5	2	5	4	1	1	1	0	4
1311110	D	1	0	3	1	2	3	0	0	1	1	1	3	4	5	4	4	4	3	3.66667	2	3	3	2.66667	5	2	4	3.66667	1	1	1	0	4
1311111	D	0	0	3	1	2	1	0	0	1	1	1	3	5	4	4	3	5	4	4	3	4	5	4	4	2	4	3.33333	0	1	1	0	3
1311112	D	0	0	3	0	1	3	0	0	1	1	1	2	3	2	2.33333	4	5	3	4	2	3	3	2.66667	5	3	4	4	1	1	1	1	5
1311113	D	0	0	2	1	3	3	1	0	1	1	1	3	4	5	4	4	4	5	4.33333	2	2	4	2.66667	5	2	4	3.66667	1	1	0	1	4
1311114	D	1	0	3	1	2	4	1	0	1	1	1	1	2	1	1.33333	3	4	3	3.33333	3	3	4	3.33333	3	2	4	3	0	0	1	1	3
1311115	D	1	0	3	1	2	1	0	1	1	1	1	5	4	4	4.33333	4	3	4	3.66667	1	2	3	2	5	3	4	4	0	1	1	1	4
1311116	D	1	0	3	1	3	3	1	0	1	1	1	1	3	3	2.33333	2	1	2	1.66667	3	4	5	4	4	1	2	2.33333	1	0	0	0	2
1311117	D	1	0	3	1	3	1	0	0	1	1	1	5	4	3	4	4	3	4	3.66667	2	2	3	2.33333	4	3	4	3.66667	1	1	1	1	5
1311118	D	1	0	1	1	3	3	1	0	1	1	1	2	3	2	2.33333	3	4	3	3.33333	2	2	3	2.33333	3	3	4	3.33333	0	1	1	0	3
1311119	D	0	0	1	1	3	2	0	0	1	1	1	5	5	4	4.66667	3	3	4	3.33333	2	3	4	3	3	2	4	3	1	1	1	1	5
1311120	D	1	0	2	1	3	4	1	1	1	1	1	3	4	3	3.33333	3	4	5	4	2	4	5	3.66667	4	2	3	3	1	1	1	0	4
1312101	D	1	1	2	1	3	2	1	0	1	0	0	3	4	4	3.66667	1	2	1	1.33333	2	2	3	2.33333	4	3	4	3.66667	0	1	1	0	3
1312102	D	1	1	2	1	4	3	1	1	1	0	0	3	4	2	3	3	4	4	3.66667	5	4	3	4	5	2	4	3.66667	0	1	1	0	3
1312103	D	0	1	1	1	3	3	0	0	1	0	0	3	3	2	2.66667	4	4	3	3.66667	1	1	2	1.33333	4	4	4	4	0	1	1	0	3
1312104	D	1	1	3	1	2	1	1	0	1	0	0	4	5	5	4.66667	3	1	3	2.33333	1	2	2	1.66667	1	1	1	1	0	0	1	0	2
1312105	D	1	1	3	1	2	1	1	0	1	0	0	2	3	3	2.66667	3	3	2	2.66667	2	2	3	2.33333	4	2	2	2.66667	0	1	1	0	3
1312106	D	0	1	3	1	2	1	0	0	1	0	0	5	5	3	4.33333	3	3	2	2.66667	2	2	4	2.66667	4	2	2	2.66667	0	1	1	0	3
1312107	D	1	1	3	1	2	1	1	0	1	0	0	4	4	3	3.66667	1	2	2	1.66667	2	2	4	2.66667	3	2	1	2	0	0	1	0	2
1312108	D	1	1	2	1	4	1	1	0	1	0	0	3	4	2	3	3	3	3	3	3	4	4	3.66667	1	1	3	1.66667	1	1	1	0	4
1312109	D	0	1	1	1	3	3	1	0	1	0	0	2	3	1	2	4	5	5	4.66667	2	2	3	2.33333	3	1	3	2.33333	0	1	1	0	3
1312110	D	1	1	3	1	3	1	1	1	1	0	0	4	5	4	4.33333	3	3	3	3	2	2	3	2.33333	4	2	4	3.33333	1	1	1	1	5
1312111	D	0	1	2	1	5	2	1	0	1	0	0	4	4	3	3.66667	3	4	4	3.66667	2	2	4	2.66667	4	2	2	2.66667	0	1	1	0	3
1312112	D	1	1	2	1	3	2	1	0	1	0	0	5	5	3	4.33333	3	3	5	3.66667	3	4	5	4	4	1	3	2.66667	1	1	0	1	4
1312113	D	1	1	2	1	2	2	1	0	1	0	0	3	4	5	4	2	3	3	2.66667	2	3	4	3	5	2	3	3.33333	1	1	1	0	4
1312114	D	1	1	2	1	3	3	0	0	1	0	0	5	5	4	4.66667	4	4	5	4.33333	3	4	5	4	3	2	4	3	1	1	1	0	4
1312115	D	1	1	3	1	2	3	0	0	1	0	0	3	4	4	3.66667	3	4	3	3.33333	2	2	3	2.33333	4	1	3	2.66667	1	1	1	0	4
1312116	D	1	1	2	1	3	3	1	0	1	0	0	4	4	3	3.66667	4	5	4	4.33333	3	3	4	3.33333	4	2	3	3	1	1	1	0	4
1312117	D	1	1	3	1	2	1	0	0	1	0	0	3	4	5	4	4	3	2	3	3	4	4	3.66667	4	2	4	3.33333	1	1	1	0	4
1312118	D	0	1	3	1	1	4	0	0	1	0	0	5	4	3	4	3	5	4	4	2	2	4	2.66667	5	3	5	4.33333	1	1	1	0	4
1312119	D	0	1	2	1	2	2	1	0	1	0	0	3	4	3	3.33333	3	3	4	3.33333	2	2	4	2.66667	5	2	4	3.66667	0	1	1	0	3
1312120	D	1	1	1	0	3	2	1	0	1	0	0	3	4	2	3	3	3	4	3.33333	3	4	4	3.66667	5	3	4	4	1	1	1	0	4
1321101	E	1	1	3	1	1	1	0	0	1	1	0	3	5	3	3.66667	2	3	2	2.33333	2	2	4	2.66667	4	4	5	4.33333	0	1	1	0	3
1321102	E	0	1	1	1	3	3	0	0	1	1	0	3	5	5	4.33333	4	3	4	3.66667	2	2	3	2.33333	4	1	3	2.66667	1	1	1	0	4
1321103	E	1	1	2	1	3	1	1	0	1	1	0	2	3	4	3	3	3	4	3.33333	3	3	5	3.66667	3	2	1	2	1	1	1	1	5
1321104	E	1	1	3	0	1	1	0	0	1	1	0	3	5	3	3.66667	4	3	4	3.66667	3	4	5	4	4	2	3	3	1	1	1	0	4
1321105	E	1	1	2	1	2	2	0	0	1	1	0	3	4	2	3	4	4	5	4.33333	2	3	4	3	3	1	2	2	0	1	1	0	3
1321106	E	0	1	2	1	2	2	1	0	1	1	0	5	5	3	4.33333	3	4	4	3.66667	3	5	5	4.33333	5	3	4	4	1	1	1	0	4
1321107	E	0	1	2	1	2	1	0	0	1	1	0	4	4	4	4	4	3	3	3.33333	2	3	4	3	4	2	5	3.66667	1	1	1	0	4
1321108	E	1	1	3	1	2	1	0	1	1	1	0	3	3	5	3.66667	3	3	4	3.33333	4	4	5	4.33333	5	2	4	3.66667	1	1	1	1	5
1321109	E	0	1	2	1	1	2	0	0	1	1	0	5	5	4	4.66667	5	4	4	4.33333	2	3	4	3	4	2	4	3.33333	1	1	1	1	5
1321110	E	1	1	3	1	2	1	0	0	1	1	0	5	5	3	4.33333	3	3	3	3	3	3	4	3.33333	4	2	4	3.33333	1	1	1	0	4
1321111	E	0	1	2	1	2	1	0	1	1	1	0	3	3	2	2.66667	4	3	2	3	3	4	5	4	5	2	4	3.66667	0	0	1	0	2
1321112	E	0	1	2	1	3	2	1	0	1	1	0	3	4	3	3.33333	3	3	2	2.66667	2	2	4	2.66667	4	2	3	3	0	0	1	1	3
1321113	E	0	1	3	1	3	1	0	1	1	1	0	5	4	3	4	4	3	3	3.33333	3	4	4	3.66667	5	1	3	3	1	1	1	1	5
1321114	E	0	1	2	0	1	2	0	1	1	1	0	3	5	5	4.33333	3	4	3	3.33333	2	2	3	2.33333	3	2	4	3	0	0	1	1	3
1321115	E	0	1	2	1	2	4	1	0	1	1	0	3	5	3	3.66667	4	5	3	4	2	3	4	3	3	2	4	3	1	1	1	0	4
1321116	E	1	1	2	1	2	3	1	0	1	1	0	3	5	5	4.33333	3	4	4	3.66667	2	3	4	3	4	3	4	3.66667	1	1	1	1	5
1321117	E	0	1	3	1	2	3	0	0	1	1	0	4	4	5	4.33333	3	4	3	3.33333	2	3	4	3	5	4	4	4.33333	0	1	1	0	3
1321118	E	0	1	3	1	2	2	0	0	1	1	0	5	5	3	4.33333	4	4	4	4	2	4	3	3	4	2	5	3.66667	0	1	1	0	3
1321119	E	1	1	3	0	2	1	0	0	1	1	0	3	4	2	3	4	3	4	3.66667	2	2	4	2.66667	4	3	5	4	1	0	1	1	4
1321120	E	0	1	3	1	1	4	0	0	1	1	0	5	4	4	4.33333	3	4	4	3.66667	2	3	4	3	3	3	4	3.33333	0	1	1	0	3
1322101	E	0	1	3	1	1	1	0	0	1	0	0	2	4	4	3.33333	4	3	4	3.66667	2	2	4	2.66667	5	3	3	3.66667	0	1	1	0	3
1322102	E	1	1	2	1	3	1	1	0	1	0	0	3	5	3	3.66667	1	2	1	1.33333	3	4	4	3.66667	5	2	3	3.33333	1	1	1	1	5
1322103	E	0	0	3	1	1	1	0	0	1	0	0	2	2	1	1.66667	3	3	4	3.33333	2	4	3	3	3	2	4	3	0	1	1	0	3
1322104	E	1	0	2	1	3	2	0	0	1	0	0	3	2	2	2.33333	2	3	3	2.66667	2	1	1	1.33333	3	1	1	1.66667	0	1	1	1	4
1322105	E	1	0	2	1	2	1	0	0	1	0	0	3	4	2	3	5	3	4	4	2	2	3	2.33333	3	1	2	2	0	0	1	1	3
1322106	E	1	1	3	1	2	1	1	0	1	0	0	2	2	1	1.66667	1	1	1	1	2	2	1	1.66667	5	2	1	2.66667	0	0	0	0	1
1322107	E	0	1	2	1	3	2	0	0	1	0	0	3	2	3	2.66667	2	4	3	3	1	1	2	1.33333	3	2	1	2	0	0	1	0	2
1322108	E	1	1	3	1	1	2	0	0	1	0	0	3	2	3	2.66667	3	4	2	3	2	2	1	1.66667	4	1	3	2.66667	0	0	1	0	2
1322109	E	0	1	3	1	4	1	1	0	1	0	0	3	2	5	3.33333	4	3	3	3.33333	2	2	2	2	4	1	2	2.33333	0	0	1	1	3
1322110	E	0	1	3	1	2	3	0	0	1	0	0	4	2	2	2.66667	2	3	4	3	2	2	4	2.66667	4	1	3	2.66667	1	1	1	1	5
1322111	E	1	1	3	0	2	1	0	0	1	0	0	2	2	1	1.66667	2	2	3	2.33333	2	2	2	2	4	2	3	3	1	0	1	0	3
1322112	E	1	1	3	1	3	1	0	1	1	0	0	3	3	4	3.33333	2	3	4	3	3	4	3	3.33333	4	1	3	2.66667	1	0	1	0	3
1322113	E	1	1	2	1	2	2	0	0	1	0	0	3	2	5	3.33333	4	4	3	3.66667	2	2	2	2	3	2	4	3	1	1	1	0	4
1322114	E	0	1	3	1	2	1	0	0	1	0	0	4	3	3	3.33333	3	3	3	3	1	1	2	1.33333	3	1	3	2.33333	1	0	1	1	4
1322115	E	0	1	3	1	2	2	0	0	1	0	0	2	3	4	3	3	3	3	3	2	2	1	1.66667	4	3	4	3.66667	0	0	1	0	2
1322116	E	0	1	2	1	3	3	0	0	1	0	0	3	3	2	2.66667	3	4	4	3.66667	2	3	4	3	3	3	3	3	1	0	1	0	3
1322117	E	0	1	3	1	3	2	0	0	1	0	0	3	4	5	4	1	2	1	1.33333	4	4	3	3.66667	5	2	3	3.33333	1	1	1	0	4
1322118	E	1	1	2	1	3	2	1	0	1	0	0	2	2	1	1.66667	3	4	3	3.33333	2	2	3	2.33333	5	2	3	3.33333	1	0	1	0	3
1322119	E	0	1	3	1	1	3	0	0	1	0	0	3	3	2	2.66667	1	2	2	1.66667	1	1	1	1	5	2	4	3.66667	0	0	1	0	2
1322120	E	0	1	2	1	4	3	1	1	1	0	0	4	3	2	3	3	4	5	4	3	4	4	3.66667	5	2	4	3.66667	1	0	1	1	4
1331101	F	1	1	2	1	3	4	0	0	0	1	1	5	3	4	4	3	5	4	4	2	3	3	2.66667	3	2	4	3	1	1	1	0	4
1331102	F	1	1	3	1	2	1	0	0	0	1	1	3	5	4	4	4	3	3	3.33333	1	1	2	1.33333	4	1	4	3	1	1	1	1	5
1331103	F	1	1	2	1	3	1	1	0	0	1	1	1	3	4	2.66667	2	3	1	2	2	4	3	3	2	1	3	2	0	0	0	1	2
1331104	F	1	1	3	1	3	1	0	0	0	1	1	5	5	4	4.66667	4	3	4	3.66667	4	5	4	4.33333	5	3	4	4	1	0	1	1	4
1331105	F	1	1	3	1	2	3	0	0	0	1	1	4	3	1	2.66667	3	5	4	4	2	2	2	2	3	1	2	2	0	0	1	1	3
1331106	F	1	1	2	1	2	4	0	0	0	1	1	2	3	2	2.33333	3	3	3	3	2	2	3	2.33333	3	1	3	2.33333	0	0	1	1	3
1331107	F	1	1	2	1	3	3	1	0	0	1	1	3	4	5	4	4	3	4	3.66667	2	3	5	3.33333	4	2	4	3.33333	1	1	1	0	4
1331108	F	1	1	2	1	3	2	1	0	0	1	1	2	4	3	3	4	4	3	3.66667	2	2	2	2	3	2	2	2.33333	0	0	0	0	1
1331109	F	1	1	2	1	1	2	0	0	0	1	1	5	4	5	4.66667	4	5	4	4.33333	3	4	5	4	4	2	4	3.33333	1	1	1	0	4
1331110	F	1	1	2	1	4	1	1	0	0	1	1	5	5	5	5	3	3	4	3.33333	2	2	3	2.33333	4	3	4	3.66667	0	0	1	0	2
1331111	F	1	1	2	1	2	2	0	0	0	1	1	4	5	5	4.66667	3	4	4	3.66667	1	3	4	2.66667	4	2	4	3.33333	0	1	1	0	3
1331112	F	1	1	2	1	3	2	1	1	0	1	1	2	3	2	2.33333	4	3	2	3	2	3	4	3	5	3	5	4.33333	1	0	0	1	3
1331113	F	0	1	3	1	1	1	0	0	0	1	1	5	4	2	3.66667	4	3	3	3.33333	2	3	4	3	4	2	3	3	1	0	0	1	3
1331114	F	1	1	3	1	1	3	0	0	0	1	1	3	4	3	3.33333	4	4	4	4	3	5	4	4	3	2	5	3.33333	0	1	1	1	4
1331115	F	1	1	3	1	3	1	1	0	0	1	1	4	5	3	4	4	3	4	3.66667	2	4	5	3.66667	5	3	4	4	1	0	1	1	4
1331116	F	1	1	3	1	2	1	0	0	0	1	1	4	5	4	4.33333	3	3	2	2.66667	3	3	4	3.33333	2	2	4	2.66667	1	1	1	1	5
1331117	F	1	1	3	1	2	1	1	0	0	1	1	3	5	5	4.33333	3	3	2	2.66667	3	3	3	3	5	4	4	4.33333	0	1	1	0	3
1331118	F	1	1	3	1	1	4	0	0	0	1	1	4	4	3	3.66667	4	5	4	4.33333	3	4	5	4	3	2	3	2.66667	0	1	1	1	4
1331119	F	1	1	3	1	1	1	0	0	0	1	1	4	5	5	4.66667	4	3	5	4	2	3	4	3	5	4	5	4.66667	1	0	1	1	4
1331120	F	0	1	3	1	1	1	0	0	0	1	1	3	4	5	4	4	3	4	3.66667	1	3	2	2	4	2	3	3	1	0	1	0	3
1332101	F	0	1	3	1	1	1	0	0	1	0	0	5	5	4	4.66667	4	3	4	3.66667	2	3	4	3	5	3	4	4	0	1	1	0	3
1332103	F	1	1	3	1	2	1	0	0	1	0	0	4	4	3	3.66667	3	3	2	2.66667	2	3	2	2.33333	4	2	4	3.33333	1	0	0	1	3
1332104	F	1	1	3	1	4	2	0	0	1	0	0	3	2	1	2	4	4	5	4.33333	2	4	3	3	4	2	3	3	0	0	1	0	2
1332106	F	0	1	2	1	3	1	1	0	1	0	0	3	4	5	4	3	3	4	3.33333	2	4	4	3.33333	5	3	5	4.33333	1	1	1	0	4
1332107	F	0	1	3	1	4	1	0	0	1	0	0	3	5	5	4.33333	3	3	4	3.33333	4	5	5	4.66667	5	3	5	4.33333	1	1	1	0	4
1332108	F	0	1	3	1	1	1	1	1	1	0	0	3	5	5	4.33333	4	3	4	3.66667	3	5	5	4.33333	4	2	5	3.66667	1	0	1	1	4
1332109	F	1	1	2	1	2	2	1	0	1	0	0	3	4	3	3.33333	3	4	3	3.33333	3	3	5	3.66667	5	2	4	3.66667	0	0	1	1	3
1332110	F	1	1	2	1	3	3	1	0	1	0	0	3	4	2	3	4	3	2	3	2	2	3	2.33333	3	1	3	2.33333	0	0	0	1	2
1332111	F	1	1	3	1	2	2	0	0	1	0	0	3	5	5	4.33333	4	4	3	3.66667	2	2	4	2.66667	5	2	3	3.33333	0	0	1	1	3
1332112	F	1	1	3	1	4	2	0	1	1	0	0	5	5	5	5	4	4	5	4.33333	5	5	5	5	5	3	4	4	0	1	1	0	3
1332113	F	0	1	3	0	2	1	0	0	1	0	0	3	5	4	4	3	3	4	3.33333	3	4	5	4	4	2	4	3.33333	1	1	1	1	5
1332114	F	0	1	2	1	2	1	0	0	1	0	0	4	5	4	4.33333	4	3	3	3.33333	4	4	3	3.66667	4	3	5	4	0	1	0	0	2
1332115	F	1	1	3	0	3	3	1	0	1	0	0	2	3	2	2.33333	3	4	4	3.66667	1	2	3	2	4	2	4	3.33333	1	0	1	0	3
1332116	F	0	1	3	0	2	2	1	0	1	0	0	1	2	1	1.33333	3	2	4	3	2	2	2	2	1	2	3	2	0	0	1	1	3
1332117	F	1	1	3	1	3	1	0	0	1	0	0	3	5	4	4	4	3	4	3.66667	4	4	4	4	4	1	4	3	1	1	1	1	5
1332118	F	0	1	2	1	1	2	0	0	1	0	0	4	5	5	4.66667	4	4	5	4.33333	2	3	2	2.33333	5	3	4	4	0	1	1	1	4
1332119	F	0	1	2	1	3	3	1	1	1	0	0	4	3	5	4	4	4	4	4	4	4	5	4.33333	4	2	3	3	0	1	1	0	3
1332120	F	1	1	2	1	3	1	1	0	1	0	0	4	5	4	4.33333	4	3	4	3.66667	2	3	5	3.33333	4	4	4	4	1	1	1	0	4
1332131	F	1	1	3	1	3	4	0	1	1	0	0	5	5	5	5	3	4	4	3.66667	3	3	4	3.33333	4	2	3	3	1	1	1	0	4
1332132	F	1	1	2	1	3	3	0	0	1	0	0	5	5	5	5	4	5	4	4.33333	3	4	5	4	4	3	5	4	0	1	1	1	4
1341101	G	0	1	3	1	4	2	1	0	0	1	1	2	3	2	2.33333	4	4	4	4	2	3	4	3	5	2	5	4	0	1	1	1	4
1341102	G	1	1	1	0	3	3	1	1	0	1	1	3	5	5	4.33333	4	5	4	4.33333	1	2	4	2.33333	5	2	4	3.66667	1	1	1	1	5
1341103	G	1	1	3	1	4	1	1	0	0	1	1	5	5	5	5	2	3	3	2.66667	5	3	5	4.33333	5	3	4	4	0	1	1	1	4
1341104	G	0	1	3	1	1	1	1	0	0	1	1	3	4	3	3.33333	4	3	4	3.66667	3	2	3	2.66667	4	2	4	3.33333	1	1	1	1	5
1341105	G	0	1	3	0	2	1	1	0	0	1	1	4	4	4	4	3	3	3	3	3	5	5	4.33333	5	2	4	3.66667	0	0	1	0	2
1341106	G	0	1	3	1	1	2	0	0	0	1	1	5	5	4	4.66667	3	2	3	2.66667	1	4	4	3	4	3	5	4	0	1	0	1	3
1341107	G	0	1	3	1	2	1	0	0	0	1	1	3	4	5	4	4	3	4	3.66667	2	4	3	3	3	2	4	3	1	1	1	0	4
1341108	G	0	1	3	1	2	3	0	0	0	1	1	4	5	4	4.33333	5	5	4	4.66667	2	2	3	2.33333	4	2	5	3.66667	1	1	1	0	4
1341109	G	1	1	3	1	4	1	0	0	0	1	1	4	3	3	3.33333	3	3	4	3.33333	2	2	4	2.66667	4	2	5	3.66667	0	0	1	1	3
1341110	G	0	1	1	1	3	4	0	1	0	1	1	3	5	3	3.66667	4	4	5	4.33333	2	4	5	3.66667	5	2	5	4	0	1	1	1	4
1341111	G	0	1	3	1	3	1	0	1	0	1	1	5	5	5	5	4	3	3	3.33333	2	4	5	3.66667	3	1	3	2.33333	1	0	1	0	3
1341112	G	0	1	3	1	2	1	1	1	0	1	1	4	5	3	4	3	3	4	3.33333	5	4	4	4.33333	5	3	4	4	1	0	1	1	4
1341113	G	0	1	3	1	3	1	0	0	0	1	1	4	5	3	4	3	3	3	3	2	4	4	3.33333	4	2	3	3	1	1	1	0	4
1341114	G	0	1	3	1	3	1	0	0	0	1	1	1	3	1	1.66667	3	3	3	3	2	3	3	2.66667	4	2	4	3.33333	1	0	1	0	3
1341115	G	0	1	3	1	4	1	0	0	0	1	1	5	4	5	4.66667	2	3	4	3	1	1	2	1.33333	4	2	5	3.66667	1	1	1	0	4
1341116	G	0	1	2	1	3	3	1	0	0	1	1	4	4	3	3.66667	3	4	3	3.33333	4	5	5	4.66667	2	1	3	2	0	1	1	0	3
1341117	G	0	1	2	1	3	2	1	0	0	1	1	4	5	4	4.33333	3	4	3	3.33333	2	4	5	3.66667	3	1	3	2.33333	1	1	1	0	4
1341118	G	1	1	3	1	2	2	0	0	0	1	1	5	5	4	4.66667	3	4	4	3.66667	3	4	5	4	5	3	4	4	0	1	1	1	4
1341119	G	0	1	3	1	2	1	0	0	0	1	1	3	5	4	4	4	3	4	3.66667	1	1	3	1.66667	5	5	5	5	1	1	1	1	5
1341120	G	1	1	3	1	2	1	0	1	0	1	1	4	5	3	4	2	2	3	2.33333	2	4	5	3.66667	5	3	5	4.33333	1	1	1	1	5
1342101	G	0	1	3	1	2	1	0	0	0	1	1	3	4	5	4	4	3	4	3.66667	2	3	5	3.33333	4	3	4	3.66667	1	1	1	1	5
1342102	G	0	1	1	1	3	3	1	0	0	1	1	3	4	4	3.66667	3	4	4	3.66667	2	3	4	3	4	2	4	3.33333	0	1	1	0	3
1342103	G	1	1	3	1	2	1	0	0	0	1	1	5	5	5	5	1	2	3	2	3	4	4	3.66667	5	2	4	3.66667	1	0	1	0	3
1342104	G	1	1	3	1	5	2	0	1	0	1	1	4	3	4	3.66667	4	4	4	4	2	4	3	3	5	3	4	4	1	0	0	1	3
1342105	G	1	1	3	1	2	1	0	0	0	1	1	5	5	4	4.66667	2	3	3	2.66667	2	3	4	3	4	2	4	3.33333	1	0	1	1	4
1342106	G	0	1	3	1	3	2	0	0	0	1	1	5	5	4	4.66667	3	4	3	3.33333	2	2	3	2.33333	3	2	4	3	0	1	1	1	4
1342108	G	0	1	2	1	3	3	0	0	0	1	1	5	4	5	4.66667	4	3	4	3.66667	2	2	4	2.66667	4	2	3	3	0	1	1	1	4
1342109	G	0	1	3	1	1	1	1	0	0	1	1	5	5	4	4.66667	4	3	3	3.33333	2	3	3	2.66667	5	2	4	3.66667	1	1	1	1	5
1342110	G	1	1	3	1	3	1	0	0	0	1	1	3	3	5	3.66667	4	3	4	3.66667	1	3	3	2.33333	4	2	5	3.66667	1	1	1	0	4
1342111	G	0	1	3	0	3	3	1	0	0	1	1	2	4	3	3	3	5	2	3.33333	2	2	3	2.33333	3	2	4	3	1	1	1	1	5
1342112	G	0	1	2	1	2	1	1	0	0	1	1	3	3	4	3.33333	2	3	4	3	2	2	4	2.66667	3	2	4	3	1	1	1	1	5
1342113	G	1	1	2	1	2	2	1	0	0	1	1	2	4	4	3.33333	4	4	4	4	2	2	3	2.33333	4	2	4	3.33333	1	1	1	1	5
1342114	G	0	1	1	1	3	3	0	1	0	1	1	2	4	4	3.33333	3	3	4	3.33333	5	4	3	4	5	3	4	4	1	0	1	0	3
1342115	G	1	1	3	1	2	3	0	0	0	1	1	5	5	5	5	4	5	4	4.33333	1	2	4	2.33333	5	3	3	3.66667	1	0	1	1	4
1342116	G	1	1	3	1	4	3	1	0	0	1	1	2	4	4	3.33333	3	4	3	3.33333	2	2	4	2.66667	3	1	4	2.66667	1	1	0	1	4
1342117	G	0	1	3	1	2	2	1	0	0	1	1	3	5	3	3.66667	5	3	4	4	2	2	4	2.66667	4	2	5	3.66667	1	1	1	1	5
1342118	G	0	1	3	1	2	4	0	0	0	1	1	2	2	2	2	4	3	2	3	2	3	4	3	2	2	4	2.66667	1	1	1	0	4
1342119	G	1	1	2	1	3	3	1	0	0	1	1	1	2	1	1.33333	2	1	3	2	2	2	2	2	2	1	3	2	0	1	1	1	4
1342120	G	1	1	3	0	2	1	0	0	0	1	1	3	4	3	3.33333	3	3	2	2.66667	2	2	4	2.66667	3	3	4	3.33333	1	0	1	1	4
1351101	H	0	1	2	1	3	2	0	0	0	1	0	1	2	3	2	1	2	2	1.66667	2	2	1	1.66667	2	1	1	1.33333	0	0	1	1	3
1351102	H	0	1	3	1	1	1	0	0	0	1	0	2	4	4	3.33333	3	3	4	3.33333	1	1	1	1	1	1	1	1	0	0	0	0	1
1351103	H	1	1	3	1	2	1	0	1	0	1	0	3	3	3	3	3	2	3	2.66667	1	2	3	2	4	2	3	3	0	0	0	1	2
1351104	H	0	1	3	1	1	1	0	0	0	1	0	5	5	2	4	4	3	4	3.66667	1	1	2	1.33333	4	1	4	3	0	0	1	0	2
1351105	H	1	1	2	1	3	2	0	1	0	1	0	3	4	3	3.33333	4	4	2	3.33333	2	3	3	2.66667	3	2	4	3	0	0	1	0	2
1351106	H	1	1	3	1	3	1	0	0	0	1	0	5	4	4	4.33333	2	3	4	3	2	4	3	3	4	2	3	3	0	0	1	0	2
1351107	H	1	1	2	1	3	2	1	0	0	1	0	3	2	4	3	4	4	2	3.33333	2	2	1	1.66667	4	2	4	3.33333	0	0	1	0	2
1351108	H	1	1	2	0	2	2	1	0	0	1	0	5	4	2	3.66667	3	4	2	3	1	1	3	1.66667	4	2	3	3	0	0	1	1	3
1351109	H	0	1	2	1	3	2	0	1	0	1	0	3	4	2	3	4	4	3	3.66667	5	4	4	4.33333	4	3	2	3	0	0	1	0	2
1351111	H	1	1	2	1	4	1	0	1	0	1	0	5	5	4	4.66667	4	3	4	3.66667	2	4	3	3	3	2	4	3	0	0	1	0	2
1351112	H	0	1	2	1	1	2	0	1	0	1	0	2	4	3	3	3	2	3	2.66667	2	3	3	2.66667	4	2	3	3	0	0	1	0	2
1351113	H	1	1	3	1	3	2	0	1	0	1	0	3	3	5	3.66667	4	4	3	3.66667	3	4	3	3.33333	4	3	5	4	0	0	1	1	3
1351114	H	1	1	2	0	1	1	0	0	0	1	0	3	5	3	3.66667	3	1	2	2	2	2	3	2.33333	2	1	3	2	0	0	1	0	2
1351115	H	1	1	3	1	4	1	0	0	0	1	0	5	5	5	5	2	3	4	3	2	2	3	2.33333	4	3	2	3	0	0	1	0	2
1351116	H	0	1	2	1	3	2	0	0	0	1	0	4	3	3	3.33333	3	4	4	3.66667	1	1	2	1.33333	2	1	1	1.33333	0	0	0	0	1
1351117	H	0	1	2	1	3	2	1	0	0	1	0	4	4	3	3.66667	4	4	4	4	1	1	2	1.33333	4	2	4	3.33333	0	0	1	0	2
1351118	H	0	1	3	1	1	3	0	0	0	1	0	4	3	4	3.66667	3	2	2	2.33333	2	1	1	1.33333	3	1	4	2.66667	0	0	0	1	2
1351119	H	0	1	3	1	1	1	0	0	0	1	0	3	4	4	3.66667	3	3	4	3.33333	2	2	3	2.33333	3	2	4	3	0	0	1	0	2
1351120	H	1	1	2	1	2	2	0	0	0	1	0	3	1	2	2	2	4	2	2.66667	1	1	1	1	2	2	3	2.33333	0	0	1	0	2
1351131	H	0	1	2	1	2	2	0	0	0	1	0	3	5	5	4.33333	4	4	4	4	2	3	4	3	4	4	4	4	0	1	1	0	3
1352101	H	0	1	3	1	2	1	0	0	1	1	1	4	5	5	4.66667	3	3	5	3.66667	2	3	4	3	4	3	4	3.66667	1	1	1	0	4
1352102	H	0	1	2	1	1	2	0	0	1	1	1	4	5	4	4.33333	2	1	3	2	1	1	2	1.33333	4	1	3	2.66667	0	1	0	0	2
1352103	H	0	1	3	1	1	2	0	0	1	1	1	2	5	3	3.33333	4	4	3	3.66667	1	4	4	3	4	2	4	3.33333	1	1	1	1	5
1352104	H	1	1	3	1	4	1	1	0	1	1	1	3	5	2	3.33333	4	3	4	3.66667	2	3	4	3	4	2	2	2.66667	0	1	1	1	4
1352105	H	1	1	3	1	2	2	0	0	1	1	1	2	1	3	2	4	4	2	3.33333	2	2	2	2	4	2	4	3.33333	0	1	1	0	3
1352106	H	0	1	1	0	1	2	1	0	1	1	1	2	2	4	2.66667	4	4	3	3.66667	2	2	4	2.66667	4	2	4	3.33333	0	1	1	1	4
1352107	H	0	1	3	1	1	1	0	0	1	1	1	2	3	5	3.33333	4	3	2	3	3	2	3	2.66667	4	1	3	2.66667	0	1	1	0	3
1352108	H	0	1	3	1	2	1	0	0	1	1	1	2	3	5	3.33333	3	3	3	3	3	3	3	3	4	3	4	3.66667	1	1	1	0	4
1352109	H	1	1	1	0	2	2	0	0	1	1	1	3	3	4	3.33333	2	4	2	2.66667	1	2	2	1.66667	2	2	3	2.33333	0	1	0	0	2
1352110	H	0	1	3	1	2	1	0	0	1	1	1	5	3	3	3.66667	3	3	3	3	2	3	1	2	4	2	5	3.66667	0	1	1	0	3
1352111	H	1	1	1	0	3	2	1	1	1	1	1	3	5	4	4	3	4	4	3.66667	2	4	3	3	4	2	5	3.66667	1	1	1	0	4
1352112	H	0	1	2	1	2	1	1	0	1	1	1	4	5	4	4.33333	1	1	2	1.33333	1	1	3	1.66667	3	2	4	3	0	0	0	0	1
1352113	H	1	1	3	1	2	1	0	0	1	1	1	2	4	2	2.66667	3	3	4	3.33333	2	2	4	2.66667	4	2	4	3.33333	0	1	1	0	3
1352114	H	0	1	2	1	3	2	1	1	1	1	1	5	5	4	4.66667	4	3	4	3.66667	1	1	3	1.66667	4	2	4	3.33333	0	1	1	0	3
1352115	H	0	1	2	1	3	2	0	0	1	1	1	3	5	4	4	3	4	4	3.66667	2	2	4	2.66667	4	3	4	3.66667	1	1	1	0	4
1352116	H	0	1	3	1	1	2	0	0	1	1	1	3	3	2	2.66667	2	2	2	2	2	2	3	2.33333	2	1	4	2.33333	0	1	1	0	3
1352117	H	1	1	3	1	2	1	0	1	1	1	1	2	3	2	2.33333	4	3	4	3.66667	3	2	4	3	4	2	4	3.33333	1	1	1	1	5
1352118	H	1	1	2	1	3	2	1	0	1	1	1	5	5	5	5	3	4	4	3.66667	4	5	4	4.33333	4	2	5	3.66667	1	1	1	0	4
1352119	H	0	1	3	1	2	1	0	1	1	1	1	4	5	4	4.33333	4	3	4	3.66667	3	4	4	3.66667	4	2	3	3	0	1	1	0	3
1352120	H	1	1	3	1	2	1	0	0	1	1	1	3	4	3	3.33333	4	3	3	3.33333	2	2	3	2.33333	5	2	4	3.66667	0	1	1	0	3
